# Supplementary material for: Loss of SELENOF Induces the Transformed Phenotype in Human Immortalized Prostate Epithelial Cells
Source: Int J Mol Sci. 2021 Nov 7;22(21):12040. doi: 10.3390/ijms222112040 (PMC8584825; doi:10.3390/ijms222112040)
Supplement: Supplementary file 1 [file ijms-22-12040-s001.zip]

Archive with 1 entries (1 files):
- ijms-1422133-supplementary.pdf
